# Supplementary material for: Cost‐Effective Identification of Hepatocellular Carcinoma from Cirrhosis or Chronic Hepatitis Virus Infection Using Eight Methylated Plasma DNA Markers
Source: Adv Sci (Weinh). 2025 Mar 26;12(19):2411945. doi: 10.1002/advs.202411945 (PMC12097027; doi:10.1002/advs.202411945)
Supplement: Supplementary file 2 — Supplemental Tables [file ADVS-12-2411945-s001.xlsx]

## Sheet: S1
Supplemental Table S1. Clinical features of the samples using for marker discovery
Group	Sex	Age	Smoking habit	Drinking habit	Child-Pugh Classification	BCLC stage	AJCC stage	TNM stage	HBV status	Cirrhosis	AFP (ng/mL)	Paired adjacent samples
HCC (Tissue)	Male	72	No	No	A	A	I	pT1bN0M0	Yes	Yes	157.09	Yes
	Female	48	Yes	Yes	B	C	III	pT3N0M0	Yes	No	258.04	Yes
	Female	53	No	No	A	C	II	pT2N0M0	Yes	No	366.98	Yes
	Male	47	No	NA	A	C	III	pT2N0M0	Yes	Yes	8548	Yes
	Male	68	No	No	A	A	I	pT1N0M0	Yes	Yes	9.29	No
	Male	47	Yes	Yes	A	A	I	pT1N0M0	No	Yes	103.02	Yes
	Male	48	No	No	A	A	I	pT1bN0M0	Yes	Yes	188.54	Yes
	Male	51	Yes	Yes	A	A	I	pT1bN0M0	Yes	Yes	17191	No
	Male	60	Yes	Yes	A	A	I	pT1bN0M0	Yes	No	3.37	No
	Male	51	No	No	A	A	II	pT2N0M0	Yes	Yes	113.2	Yes
	Male	42	No	No	A	A	II	pT1aN0M0	Yes	Yes	144.94	Yes
	Female	43	No	No	A	A	I	pT1N0M0	Yes	No	3.35	Yes
	Male	62	Yes	Yes	A	B	II	pT2N0M0	Yes	Yes	79.99	Yes
Non-Cancer with LC/HVI (Plasma)	Female	50	No	No					Yes	No
	Female	55	No	No					Yes	Yes
	Female	51	No	No					Yes	Yes
	Female	50	No	No					Yes	No
	Female	56	No	No					No	Yes
	Male	70	No	No					Yes	Yes
	Female	56	No	No					Yes	Yes
	Male	53	Yes	Yes					Yes	No
	Male	62	No	No					Yes	Yes
	Male	55	No	No					Yes	No
	Male	55	Yes	Yes					Yes	Yes
	Male	53	Yes	Yes					Yes	Yes

## Sheet: S2
Supplemental Table S2. Clinical features of the samples using for marker discovery
	Healthy donors	HCC patients
n	622	158
Age	55 (49-63)	56 (51-64)
Sex (male)	254 (40.8)	123 (77.8)
TNM stage
I		49 (31.0%)
II		36 (22.8%)
III		42 (26.6%)
IV		31 (19.6%)
Data are presented in n (%) or median (interquartile range)

## Sheet: S3
Supplemental Table S3 Clinical features of the samples with cHCC-CC or ICC.
	cHCC-CC	ICC
n	13	20
Age	59 (51-64)	57 (52-62)
Sex (male)	10 (76.9%)	10 (50%)
HBV infection	12 (92.3%)	13 (65.0%)
HCV infection	0 (0%)	0 (0%)
Liver cirrhosis	4 (30.8%)	0 (0%)
AFP (ng/mL)	526.0 (8.5-1210.0)	2.7 (1.7-4.8)
PIVKA-II (mAU/mL)	677.0 (470.5-5009)	27.5 (21.5-37.0)
TNM stage
I	6 (46.2%)	12 (60.0%)
II	6 (46.2%)	8 (40.0%)
Unknown	1 (7.8%)	0 (0%)
Diameter of the largest lesion (cm)
	6.0 (5.5-6.7)	6.7 (4.2-10.1)
Data are presented in n (%) or median (interquartile range).

## Sheet: S4
Supplemental Table S4. Potential functions of the MDM-associated genes in HCC oncogenesis.
Gene symbol	Protein name	Biolocigal function
AK055957.1	Uncharacterized	Uncharacterized
BEND4	BEN domain-containing protein 4	Uncharacterized
DAB2IP	Disabled homolog 2-interacting protein	DAB2IP is a Ras GTPase-activating protein (GAP) that acts as a tumor suppressor. In hepatocellular carcinoma tissue, the promoter of DABiP exhibits high methylation (PMID: 17258345). Additionally, various micro-RNAs and circRNAs can influence the progression of liver cancer by affecting the expression of DABiP (PMID: 38015711, PMID: 31776329, PMID: 31176165).
EMX1	Homeobox protein EMX1	Hypermethylation in the gene body upregulated EMX1 expression in HCC, and the full-length EMX1 enhances HCC migration and metastatic ability in vitro and in vivo (PMID: 38007497).
OTX1	Homeobox protein OTX1	Hypermethylation of CpG sites or CpG island were found in HCC patients (PMID: 29988590).
PTPN18	Tyrosine-protein phosphatase non-receptor type 18	Patients with hepatocellular carcinoma (HCC) who exhibit low expression of PTPN18 have a poorer clinical prognosis (PMID: 29742497).
RNF135	E3 ubiquitin-protein ligase RNF135	RNF135 is downregulated in patients with liver cancer, with CpG sites showing higher levels of methylation. Knockdown of RNF135 promotes the migration ability of liver cancer cells (PMID: 35145901).
SEPTIN9	Septin 9	Several studies have reported on the methylation of SEPT9 in circulating cell-free DNA (cfDNA) from peripheral blood as a potential biomarker for early screening of hepatocellular carcinoma (HCC) (PMID: 34957898; PMID: 29627389).
SOCS1	Suppressor of cytokine signaling 1	In hepatocellular carcinoma (HCC), SOCS1 is downregulated and can function as a tumor suppressor in liver cancer induced by hepatitis or cirrhosis (PMID: 11326271, PMID: 15197228).
TSPYL5	Testis-specific Y-encoded-like protein 5	TSPYL5 exhibits high methylation in liver cancer tissue (PMID: 26386860). Additionally, multiple studies have reported the methylation of TSPYL5 in peripheral blood cfDNA as a potential biomarker for early screening of hepatocellular carcinoma (PMID: 37835478, PMID: 32889146).
VIM	Vimentin	Several studies have reported on the methylation of VIM in urine and peripheral blood cell-free DNA (cfDNA) as a potential biomarker for early screening of hepatocellular carcinoma (PMID: 28592127, PMID: 26516143).

## Sheet: S5
Supplemental Table S5. Clinical features of the cirrhotic and non-cirrhotic cases and controls in phase I and II studies.
	Phase I					Phase II
						Training set					Validation set
	Cancer cases (n=84)		LC/HVI controls (n=72)			Cancer cases (n=141)		LC/HVI controls (n=75)			Cancer cases (n=70)		LC/HVI controls (n=38)
	Cirrhotic	Non-cirrhotic	Cirrhotic	Non-cirrhotic		Cirrhotic	Non-cirrhotic	Cirrhotic	Non-cirrhotic		Cirrhotic	Non-cirrhotic	Cirrhotic	Non-cirrhotic
Number	46	38	42	30		46	95	32	43		22	48	19	19
Age	55 (48-63)	56 (48-64)	56 (47-59)	53 (49-55)		60 (54-65)	56 (48-63)	62 (56-65)	55 (50-58)		52 (44-57)	56 (51-64)	58 (56-60)	56 (49-63)
Sex (male)	39 (84.8%)	35 (92.1%)	39 (92.9%)	22 (73.3%)		38 (82.6%)	73 (76.8%)	23 (71.9%)	34 (79.1%)		15 (68.2%)	38 (79.2%)	16 (84.2%)	14 (73.7%)
HBV (positive)	40 (87.0%)	36 (94.7%)	36 (85.7%)	30 (100.0%)		28 (60.9%)	92 (96.8%)	26 (81.3%)	41 (95.3%)		16 (72.7%)	45 (93.8%)	16 (84.2%)	19 (100.0%)
HCV (positive)	0 (0.0%)	2 (5.3%)	3 (7.1%)	0 (0.0%)		2 (4.3%)	3 (3.2%)	2 (6.3%)	2 (4.7%)		1 (4.5%)	4 (8.3%)	1 (5.3%)	0 (0.0%)
Cirrhosis
AFP (ng/ml)	257 (7.9-3050)	800 (12.2-11129)	6.9 (2.0-96.2)	2.9 (2.3-4.2)		21.5 (5.1-332.8)	33 (3.9-421.7)	4.4 (2.8-6.2)	3.0 (2.4-4.0)		30.8 (3.8-262)	14.5 (4.3-522.5)	3.7 (2.3-5.1)	3.0 (1.9-4.2)
AFP-L3%	NA		NA			8.2 (0.9-19.9)	8.0 (0.9-17.2)	0.9 (0.9-0.9)	0.9 (0.9-0.9)		0.9 (0.9-19.8)	4.2 (0.9-17.52)	0.9 (0.9-0.9)	0.9 (0.9-0.9)
PIVKA-II (mAU/ml)	NA		NA			317.5 (54.3-1465.5)	253.0 (54.1-3537.0)	9.1 (6.8-14.7)	10.2 (6.8-15.9)		78.5 (25.5-1185)	531.5 (39.8-6925)	7.5 (4.6-11.3)	8.4 (6.9-14.4)
TNM stage
I	12 (26.1%)	8 (21.1%)				16 (34.8%)	51 (53.7%)				13 (59.1%)	21 (43.8%)
II	8 (17.4%)	9 (23.7%)				24 (52.2%)	23 (24.2%)				7 (31.8%)	16 (33.3%)
III	18 (39.1%)	13 (34.2%)				6 (13.0%)	14 (14.7%)				2 (9.1%)	8 (16.7%)
IV	8 (17.4%)	8 (21.1%)				0 (0.0%)	7 (7.4%)				0 (0.0%)	3 (6.2%)
	9.2 (4.4-12.6)	10.0 (4.6-14.2)				4.4 (2.6-5.6)	5.1 (3.1-7.0)				4.2 (3.1-6.2)	4.5 (3.0-7.9)
Tumor number, n (%)
1	16 (34.5%)	13 (34.2%)				67 (71.3%)	35 (74.5%)				18 (81.8%)	33 (68.8%)
2-3	11 (23.9%)	10 (26.3%)				15 (16.0%)	10 (21.3%)				2 (9.1%)	9 (18.8%)
>=4	19 (41.3%)	15 (39.5%)				12 (12.8%)	2 (4.3%)				2 (9.1%)	6 (12.5%)
Data are shown in n (%) or median (interquartile range).

## Sheet: S6
Supplemental Table S6. Coefficients of the MDMs included in the COMET-LR model.
	Coefficients	S.E.	Wald Z	Pr(>|Z|)
AK055957.1	-0.0125	0.0261	-0.48	0.631
BEND4	-0.0666	0.0243	-2.74	0.0061
DAB2IP	-0.093	0.0244	-3.81	0.0001
EMX1	-0.0545	0.0468	-1.16	0.2441
OTX1	-0.0498	0.0298	-1.67	0.0953
PTPN18	-0.0479	0.025	-1.91	0.056
RNF135	-0.3084	1.2996	-0.24	0.8124
TSPYL5	-0.0394	0.0246	-1.6	0.1095
Intercept	17.4452	38.9929	0.45	0.6546

## Sheet: S7
Supplemental Table S7. Clinical features of the samples with available GALAD, ASAP, and Doylstown data in the phase II study.
	HCC patients	High-risk control	P value
n	128	110
Age	56 (50-62.3)	57 (52-62)	0.509
Sex (male)	107 (83.6%)	84 (76.4%)	0.217
HBV infection	116 (90.6%)	100 (90.9%)	1
HCV infection	8 (6.2%)	5 (4.5%)	0.771
Liver cirrhosis	36 (28.1%)	49 (44.5%)	0.012
AFP (ng/mL)	13.9 (3.4-335.00)	3.40 (2.47-4.96)	0.041
AFP-L3 (%)	5.5 (0.9-18.4)	0.90 (0.90-0.90)	<0.001
PIVKA-II (mAU/mL)	198.0 (36.7-1692.5)	9.45 (6.64-13.66)	<0.001
TNM stage
I	68 (53.1%)
II	43 (33.6%)
III	9 (7.0%)
IV	8 (6.2%)
Diameter of the largest lesion (cm)
	4.2 (2.9-6.7)
Tumor number, n (%)
1	103 (80.5%)
2-3	15 (11.7%)
>=4	10 (7.8%)
Data are presented in n (%) or median (interquartile range).

## Sheet: S8
Supplemental Table S8. Clinical features of the samples with available GALAD, ASAP, and Doylstown data in the phase II study.
Author	Year	Country	Company	HBV/HCV status	Set	Specificity			Sensitivity (BCLC staging)						MDMs								Other factors
						Healthy control	At risk (HBV/HCV or cirrhosis)	Cirrhosis	0	A	B	C	D	Total
Lizuka	2011	Japan	Roche Diagnostics	HCV (100%)	Validation	NA	95.5% (65/68)	80.8% (63/78)	72.2% (23/36)	73.7% (56/76)				73.2% (79/112)	SRD5A2	SPINT2							AFP
Oussalah	2018	France and Germany	NA	NA	Total	NA	95.8% (183/191)	NA	NA	63.6% (21/33)	NA	NA	NA	63.6% (21/33)	SEPT9
Kisiel	2019	US	Exact Sciences	HCV (34.7%)	Training	94.9% (93/98)	NA	86.3% (44/51)	75.0% (3/4)	92.9% (39/42)	92.9% (13/14)	100% (28/28)	100% (7/7)	94.7% (90/95)	HOXA1	EMX1	ECE1	PFKP	CLEC11A
Chalasani	2021	US	Exact Sciences	HBV (5.2%), HCV (44.4%)	Training	NA	90.1% (272/302)	90.8% (258/284)	54.5% (6/11)	73.8% (48/65)	91.5% (54/59)			80.0% (108/135)	HOXA1	EMX1	TSPYL5						AFP	AFP-L3
Chalasani	2022	US	Exact Sciences	HBV (13.5%), HCV (47.4%)	Validation	NA	86.9% (213/245)	87.2% (197/226)	82.1% (64/78)		93.6% (73/78)		NA	87.8% (137/156)	HOXA1	TSPYL5							AFP	Sex
Kim	2023	South Korea	LepiDyne	HBV (77.6%), HCV (10.5%)	Training	99.1% (109/110)	89.1% (188/211)	NA	43.5% (74/170)		72.7% (104/143)			56.9% (178/313)	RNF135	LDHB
COMET	2024	China	Burning Rock	HBV (87.8%), HCV (6.8%)	Validation	NA	97.4% (37/38)	94.7% (18/19)	85.7% (12/14)	85.3% (29/34)	100% (9/9)	100% (13/13)		90.0% (63/70)	AK055957.1	BEND4	DAB2IP	EMX1	OTX1	PTPN18	RNF135	TSPYL5
